# Supplementary material for: The Virucidal Effect of the Chlorination of Water at the Initial Phase of Disinfection May Be Underestimated If Contact Time Calculations Are Used
Source: Pathogens. 2023 Oct 3;12(10):1216. doi: 10.3390/pathogens12101216 (PMC10609707; doi:10.3390/pathogens12101216)
Supplement: Supplementary file 1 [file pathogens-12-01216-s001.zip]

Archive with 1 entries (1 files):
- pathogens-2632811-supplementary.pdf
